# Supplementary material for: Preparation of Acetylcholinesterase Inhibitory Peptides from Yellowfin Tuna Pancreas Using Moderate Ultrasound-Assisted Enzymatic Hydrolysis
Source: Mar Drugs. 2025 Feb 9;23(2):75. doi: 10.3390/md23020075 (PMC11857449; doi:10.3390/md23020075)
Supplement: Supplementary file 1 [file marinedrugs-23-00075-s001.zip]

Archive with 1 entries (1 files):
- marinedrugs-3447495-supplementary.pdf
